# Supplementary material for: LRRK2 regulates endoplasmic reticulum–mitochondrial tethering through the PERK‐mediated ubiquitination pathway
Source: EMBO J. 2019 Dec 10;39(2):e100875. doi: 10.15252/embj.2018100875 (PMC6960452; doi:10.15252/embj.2018100875)
Supplement: Supplementary file 3 — Source Data for Expanded View [file EMBJ-39-e100875-s009.zip]

Archive with 3 entries (3 files):
- EMBOJ-2018-100875R-SourceDataForFigure_EV1.pdf
- EMBOJ-2018-100875R-SourceDataForFigure_EV3.pdf
- EMBOJ-2018-100875R-SourceDataForFigure_EV4.pdf
